# Supplementary material for: Beneficial Effects of Ginger Extract on Eye Fatigue and Shoulder Stiffness: A Randomized, Double-Blind, and Placebo-Controlled Parallel Study
Source: Nutrients. 2024 Aug 15;16(16):2715. doi: 10.3390/nu16162715 (PMC11357383; doi:10.3390/nu16162715)
Supplement: Supplementary file 1 [file nutrients-16-02715-s001.zip]

Archive with 1 entries (1 files):
- nutrients-3104228-supplementary.pdf
